# Supplementary material for: Pediatric Vital Sign Distribution Derived From a Multi-Centered Emergency Department Database
Source: Front Pediatr. 2018 Mar 23;6:66. doi: 10.3389/fped.2018.00066 (PMC5876311; doi:10.3389/fped.2018.00066)
Supplement: Supplementary file 1 [file Data_Sheet_1.xlsx]

## Sheet: Technical Appendix GAMLSS
Appendix 1. Technical Specification of GAMLSS Parameters in Vital Sign Centile Models
Modeled Vital Sign Metric	Model Distribution	Sample Size (n)	GAMLSS Final Model Description	Criterion Used to Estimate Smoothing Parameters	Global Deviance (GD=-2 Log Likelihood)	Total degrees of freedom (df)	Schwarz Bayesian Criterion (SBC or BIC) = (GD + log(n)*df)	mu2.df	sigma3.df	nu4.df	tau5.df	Power Parameter6 (ξ or λ)
HR	Box-Cox Power Exponential (BCPE)	1203042	(HR~pb(age_yrs_midpt^0.16,method="GAIC",k=log(1203042)), data=Health_Facts_HR_all, sigma.formula=~pb(age_yrs_midpt^0.16,method="GAIC",k=log(1203042)), nu.formula=~pb(age_yrs_midpt^0.16,method="GAIC",k=log(1203042)), tau.formula=~pb(age_yrs_midpt^0.16,method="GAIC",k=log(1203042)), family=BCPE)	Schwarz Bayesian Criterion1 (SBC)	10566958	48.2794	1.05676e+07	16.7835	11.7769	10.7527	8.96635	0.16
ln(RR w/ statistical noise)	Box-Cox "t" (BCT)	1202984	(ln_RR_noisy~pb(age_yrs_midpt^0.04,method="GAIC",k=log(1202984)), data=Health_Facts_RR_noisy_all, sigma.formula=~pb(age_yrs_midpt^0.04,method="GAIC",k=log(1202984)), nu.formula=~pb(age_yrs_midpt^0.04,method="GAIC",k=log(1202984)), tau.formula=~pb(age_yrs_midpt^0.04,method="GAIC",k=log(1202984)), family=BCT)	Schwarz Bayesian Criterion1 (SBC)	-661533	36.2682	-661026	14.3543	9.33236	7.68514	4.89644	0.04
Notes:
1 known also as the Bayesian Information Criterion (BIC)
2 "mu" translates as the location (or, roughly, the median) of the distribution
3 "sigma" translates as the scale (or, roughly, the coefficient of variation) of the distribution
4 "nu" translates as the skewness of the distribution
5 "tau" translates as the kurtosis of the distribution
6 "Power parameter" is the exponent for the explanatory variable (represented by "age" in our models) and is the fifth "hyperparameter" (the others being mu.df, sigma.df, nu.df, and tau.df) referred to in the GAMLSS literature
