# Supplementary material for: Pediatric Vital Sign Distribution Derived From a Multi-Centered Emergency Department Database
Source: Front Pediatr. 2018 Mar 23;6:66. doi: 10.3389/fped.2018.00066 (PMC5876311; doi:10.3389/fped.2018.00066)
Supplement: Supplementary file 6 [file Data_Sheet_6.xlsx]

## Sheet: Appendix 6 HR Z-scores
Appendix 6. Heart Rate (HR, bpm): "Z-scores" (Normalized Standard Deviations) as Modeled by GAMLSS (using BCPE Distribution and Penalized "B" Splines)
Age (years) Midpoint	Age/Units Midpoint	Age Description	Z:-3.0	Z:-2.9	Z:-2.8	Z:-2.7	Z:-2.6	Z:-2.5	Z:-2.4	Z:-2.3	Z:-2.2	Z:-2.1	Z:-2.0	Z:-1.9	Z:-1.8	Z:-1.7	Z:-1.6	Z:-1.5	Z:-1.4	Z:-1.3	Z:-1.2	Z:-1.1	Z:-1.0	Z:-0.9	Z:-0.8	Z:-0.7	Z:-0.6	Z:-0.5	Z:-0.4	Z:-0.3	Z:-0.2	Z:-0.1	Z:0.0	Z:0.1	Z:0.2	Z:0.3	Z:0.4	Z:0.5	Z:0.6	Z:0.7	Z:0.8	Z:0.9	Z:1.0	Z:1.1	Z:1.2	Z:1.3	Z:1.4	Z:1.5	Z:1.6
0.042	0.5M	< 1 month	91	93	96	98	100	102	105	107	109	111	113	116	118	120	122	124	126	128	130	132	134	136	138	140	142	144	146	147	149	151	153	155	156	158	160	162	164	166	168	170	172	173	175	177	179	181	183
0.125	1.5M	1 mo to < 2 mo	98	100	102	104	106	108	111	113	115	117	119	121	123	125	126	128	130	132	134	136	138	140	142	143	145	147	149	151	152	154	156	157	159	161	163	164	166	168	170	172	174	176	178	180	182	184	186
0.208	2.5M	2 mo to < 3 mo	96	97	99	101	103	105	107	109	111	113	115	116	118	120	122	124	126	128	130	131	133	135	137	139	141	142	144	146	148	149	151	153	155	156	158	160	162	164	166	168	170	172	174	176	179	181	183
0.292	3.5M	3 mo to < 4 mo	93	94	96	98	100	101	103	105	107	109	111	112	114	116	118	120	122	124	125	127	129	131	133	135	136	138	140	142	144	145	147	149	151	153	155	157	158	161	163	165	167	169	171	174	176	178	181
0.375	4.5M	4 mo to < 5 mo	91	93	94	96	98	99	101	103	105	106	108	110	112	114	115	117	119	121	123	125	126	128	130	132	134	136	138	140	141	143	145	147	149	151	153	155	157	159	161	164	166	168	170	173	175	178	180
0.458	5.5M	5 mo to < 6 mo	90	91	93	95	96	98	100	101	103	105	107	108	110	112	114	116	117	119	121	123	125	127	129	131	132	134	136	138	140	142	144	146	148	150	152	154	157	159	161	163	166	168	171	173	176	178	181
0.542	6.5M	6 mo to < 7 mo	89	90	92	94	95	97	98	100	102	103	105	107	109	110	112	114	116	118	120	121	123	125	127	129	131	133	135	137	139	141	143	145	147	150	152	154	156	158	161	163	166	168	170	173	176	178	181
0.625	7.5M	7 mo to < 8 mo	88	89	91	92	94	96	97	99	100	102	104	105	107	109	111	113	114	116	118	120	122	124	126	128	130	132	134	136	138	140	142	144	147	149	151	153	156	158	160	163	165	168	170	173	175	178	181
0.708	8.5M	8 mo to < 9 mo	87	88	90	91	93	94	96	97	99	101	102	104	106	108	109	111	113	115	117	119	120	122	124	126	128	131	133	135	137	139	141	144	146	148	151	153	155	158	160	163	165	168	170	173	175	178	181
0.792	9.5M	9 mo to < 10 mo	86	87	89	90	92	93	95	96	98	100	101	103	105	106	108	110	112	114	116	117	119	121	123	125	128	130	132	134	136	138	141	143	145	148	150	153	155	157	160	162	165	168	170	173	175	178	181
0.875	10.5M	10 mo to < 11 mo	85	86	88	89	91	92	94	95	97	99	100	102	104	105	107	109	111	113	115	117	119	121	123	125	127	129	131	133	136	138	140	143	145	148	150	153	155	158	160	163	165	168	170	173	176	178	181
0.958	11.5M	11 mo to < 12 mo	84	85	87	88	90	91	93	95	96	98	99	101	103	105	106	108	110	112	114	116	118	120	122	124	126	129	131	133	135	138	140	143	145	148	150	153	155	158	160	163	166	168	171	173	176	179	181
1.042	12.5M	12 mo to < 13 mo	83	85	86	88	89	91	92	94	96	97	99	101	102	104	106	108	110	112	114	116	118	120	122	124	126	128	131	133	135	138	140	143	145	148	150	153	156	158	161	163	166	169	171	174	177	179	182
1.125	13.5M	13 mo to < 14 mo	83	84	86	87	89	90	92	93	95	97	98	100	102	104	105	107	109	111	113	115	117	119	121	124	126	128	131	133	135	138	140	143	145	148	151	153	156	159	161	164	167	169	172	175	177	180	183
1.208	14.5M	14 mo to < 15 mo	82	83	85	86	88	90	91	93	94	96	98	100	101	103	105	107	109	111	113	115	117	119	121	123	126	128	130	133	135	138	140	143	145	148	151	153	156	159	161	164	167	170	172	175	178	180	183
1.292	15.5M	15 mo to < 16 mo	81	83	84	86	87	89	90	92	94	95	97	99	101	102	104	106	108	110	112	114	116	118	121	123	125	127	130	132	135	137	140	143	145	148	151	153	156	159	161	164	167	169	172	175	178	180	183
1.375	16.5M	16 mo to < 17 mo	81	82	84	85	87	88	90	91	93	95	96	98	100	102	104	105	107	109	111	113	116	118	120	122	124	127	129	132	134	137	139	142	145	147	150	153	155	158	161	164	166	169	172	174	177	180	183
1.458	17.5M	17 mo to < 18 mo	80	81	83	84	86	87	89	91	92	94	96	97	99	101	103	105	107	109	111	113	115	117	119	121	124	126	128	131	133	136	138	141	144	146	149	152	155	157	160	163	165	168	171	174	176	179	182
1.542	18.5M	18 mo to < 19 mo	79	81	82	84	85	87	88	90	91	93	95	96	98	100	102	104	106	108	110	112	114	116	118	120	123	125	127	130	132	135	137	140	143	145	148	151	154	156	159	162	164	167	170	173	176	178	181
1.625	19.5M	19 mo to < 20 mo	78	80	81	83	84	86	87	89	91	92	94	96	97	99	101	103	105	107	109	111	113	115	117	119	122	124	126	129	131	134	136	139	142	144	147	150	152	155	158	161	163	166	169	172	174	177	180
1.708	20.5M	20 mo to < 21 mo	78	79	81	82	84	85	87	88	90	91	93	95	97	98	100	102	104	106	108	110	112	114	116	118	121	123	125	128	130	133	135	138	141	143	146	149	151	154	157	159	162	165	168	170	173	176	179
1.792	21.5M	21 mo to < 22 mo	77	79	80	81	83	84	86	87	89	91	92	94	96	98	99	101	103	105	107	109	111	113	115	117	120	122	124	127	129	132	134	137	139	142	145	147	150	153	155	158	161	164	166	169	172	175	178
1.875	22.5M	22 mo to < 23 mo	77	78	79	81	82	84	85	87	88	90	92	93	95	97	98	100	102	104	106	108	110	112	114	116	119	121	123	126	128	131	133	136	138	141	144	146	149	152	154	157	160	162	165	168	171	174	176
1.958	23.5M	23 mo to < 2 yrs	76	77	79	80	82	83	85	86	88	89	91	93	94	96	98	100	101	103	105	107	109	111	113	115	118	120	122	125	127	129	132	135	137	140	142	145	148	150	153	156	158	161	164	167	169	172	175
2.5	2.5Y	2 yrs - < 3 yrs	73	74	75	77	78	80	81	82	84	85	87	89	90	92	93	95	97	99	100	102	104	106	108	110	112	114	117	119	121	123	126	128	131	133	136	138	141	143	146	149	151	154	157	159	162	165	168
3.5	3.5Y	3 yrs - < 4 yrs	69	70	71	72	73	75	76	77	79	80	81	83	84	86	87	89	91	92	94	96	97	99	101	103	105	107	109	111	113	115	118	120	122	124	127	129	132	134	136	139	141	144	147	149	152	154	157
4.5	4.5Y	4 yrs - < 5 yrs	65	66	67	69	70	71	72	74	75	76	77	79	80	82	83	85	86	88	89	91	93	94	96	98	100	102	104	106	108	110	112	114	117	119	121	123	126	128	130	133	135	138	140	143	145	148	150
5.5	5.5Y	5 yrs - < 6 yrs	62	63	64	66	67	68	69	70	71	73	74	75	77	78	79	81	82	84	85	87	89	90	92	94	96	97	99	101	103	105	107	110	112	114	116	118	121	123	125	128	130	133	135	137	140	142	145
6.5	6.5Y	6 yrs - < 7 yrs	60	61	62	63	64	65	66	67	69	70	71	72	74	75	76	78	79	80	82	83	85	87	88	90	92	93	95	97	99	101	103	105	107	109	112	114	116	118	121	123	125	128	130	132	135	137	140
7.5	7.5Y	7 yrs - < 8 yrs	58	59	60	61	62	63	64	65	66	67	69	70	71	72	74	75	76	78	79	81	82	84	85	87	88	90	92	94	96	97	99	101	103	105	108	110	112	114	116	119	121	123	126	128	130	133	136
8.5	8.5Y	8 yrs - < 9 yrs	56	57	58	59	60	61	62	63	64	66	67	68	69	70	72	73	74	76	77	78	80	81	83	84	86	88	89	91	93	95	97	98	100	102	104	106	109	111	113	115	117	120	122	124	127	129	132
9.5	9.5Y	9 yrs - < 10 yrs	55	56	57	58	59	60	61	62	63	64	65	66	68	69	70	71	73	74	75	77	78	80	81	83	84	86	87	89	91	92	94	96	98	100	102	104	106	108	110	112	114	117	119	121	124	126	129
10.5	10.5Y	10 yrs - < 11 yrs	54	55	56	57	58	59	60	61	62	63	64	65	66	67	69	70	71	72	74	75	77	78	79	81	82	84	85	87	89	90	92	94	96	98	100	101	103	106	108	110	112	114	116	119	121	124	126
11.5	11.5Y	11 yrs - < 12 yrs	52	53	54	55	56	57	58	59	60	61	62	64	65	66	67	68	70	71	72	73	75	76	78	79	81	82	84	85	87	88	90	92	94	95	97	99	101	103	105	107	109	112	114	116	119	121	123
12.5	12.5Y	12 yrs - < 13 yrs	51	52	53	54	55	56	57	58	59	60	61	62	63	64	65	67	68	69	70	72	73	74	76	77	79	80	82	83	85	86	88	90	91	93	95	97	99	101	103	105	107	109	111	114	116	118	121
13.5	13.5Y	13 yrs - < 14 yrs	49	50	51	52	53	54	55	56	57	58	59	60	61	62	64	65	66	67	68	70	71	72	74	75	77	78	80	81	83	84	86	88	89	91	93	95	97	99	101	103	105	107	109	111	113	116	118
14.5	14.5Y	14 yrs - < 15 yrs	48	49	50	51	52	53	54	54	56	57	58	59	60	61	62	63	64	66	67	68	69	71	72	74	75	76	78	79	81	83	84	86	88	89	91	93	95	97	99	101	103	105	107	109	112	114	116
15.5	15.5Y	15 yrs - < 16 yrs	47	48	49	50	51	52	53	54	55	56	57	58	59	60	61	62	63	65	66	67	69	70	71	73	74	76	77	79	80	82	84	85	87	89	91	92	94	96	98	100	102	104	106	109	111	113	115
16.5	16.5Y	16 yrs - < 17 yrs	47	47	48	49	50	51	52	53	54	55	56	57	58	60	61	62	63	64	66	67	68	70	71	72	74	75	77	79	80	82	83	85	87	89	91	92	94	96	98	100	102	104	106	109	111	113	115
17.5	17.5Y	17 yrs - < 18 yrs	46	47	48	49	50	51	52	53	54	55	56	57	58	59	61	62	63	64	66	67	68	70	71	73	74	76	77	79	80	82	84	86	87	89	91	93	95	97	99	101	103	105	107	109	111	114	116
[truncated: 14 more columns]
