# Supplementary material for: Pediatric Vital Sign Distribution Derived From a Multi-Centered Emergency Department Database
Source: Front Pediatr. 2018 Mar 23;6:66. doi: 10.3389/fped.2018.00066 (PMC5876311; doi:10.3389/fped.2018.00066)
Supplement: Supplementary file 7 [file Data_Sheet_7.xlsx]

## Sheet: Appendix 7 RR Z-scores
Appendix 7. Respiratory Rate (RR, breaths/min.): "Z-scores" (Normalized Standard Deviations) as Modeled by GAMLSS (using BCT Distribution and Penalized "B" Splines)
Age (years) Midpoint	Age/Units Midpoint	Age Description	Z:-3.0	Z:-2.9	Z:-2.8	Z:-2.7	Z:-2.6	Z:-2.5	Z:-2.4	Z:-2.3	Z:-2.2	Z:-2.1	Z:-2.0	Z:-1.9	Z:-1.8	Z:-1.7	Z:-1.6	Z:-1.5	Z:-1.4	Z:-1.3	Z:-1.2	Z:-1.1	Z:-1.0	Z:-0.9	Z:-0.8	Z:-0.7	Z:-0.6	Z:-0.5	Z:-0.4	Z:-0.3	Z:-0.2	Z:-0.1	Z:0.0	Z:0.1	Z:0.2	Z:0.3	Z:0.4	Z:0.5	Z:0.6	Z:0.7	Z:0.8	Z:0.9	Z:1.0	Z:1.1	Z:1.2	Z:1.3	Z:1.4	Z:1.5	Z:1.6
0.042	0.5M	< 1 month	15	16	16	17	18	18	19	20	20	21	22	22	23	24	25	26	26	27	28	29	30	31	31	32	33	34	35	36	37	38	39	40	41	42	43	45	46	47	48	49	50	52	53	54	56	57	58
0.125	1.5M	1 mo to < 2 mo	16	16	17	17	18	19	19	20	20	21	22	22	23	24	24	25	26	27	27	28	29	30	31	31	32	33	34	35	36	37	38	39	40	41	42	43	44	46	47	48	49	51	52	53	55	56	58
0.208	2.5M	2 mo to < 3 mo	16	16	17	17	18	18	19	19	20	20	21	22	22	23	24	24	25	26	26	27	28	29	29	30	31	32	33	34	35	36	37	38	39	40	41	42	43	44	45	47	48	49	51	52	54	55	57
0.292	3.5M	3 mo to < 4 mo	16	16	16	17	17	18	18	19	19	20	20	21	22	22	23	23	24	25	25	26	27	28	28	29	30	31	31	32	33	34	35	36	37	38	39	40	42	43	44	45	47	48	49	51	53	54	56
0.375	4.5M	4 mo to < 5 mo	15	16	16	17	17	18	18	18	19	19	20	21	21	22	22	23	23	24	25	25	26	27	27	28	29	30	30	31	32	33	34	35	36	37	38	39	40	41	43	44	45	47	48	50	51	53	55
0.458	5.5M	5 mo to < 6 mo	15	16	16	16	17	17	18	18	19	19	20	20	21	21	22	22	23	23	24	25	25	26	26	27	28	29	29	30	31	32	33	34	35	36	37	38	39	40	41	42	44	45	47	48	50	52	53
0.542	6.5M	6 mo to < 7 mo	15	16	16	16	17	17	18	18	18	19	19	20	20	21	21	22	22	23	23	24	25	25	26	26	27	28	29	29	30	31	32	33	33	34	35	36	38	39	40	41	42	44	45	47	48	50	52
0.625	7.5M	7 mo to < 8 mo	15	15	16	16	17	17	17	18	18	19	19	20	20	20	21	21	22	22	23	24	24	25	25	26	27	27	28	29	29	30	31	32	33	33	34	35	36	37	39	40	41	42	44	45	47	49	50
0.708	8.5M	8 mo to < 9 mo	15	15	16	16	16	17	17	18	18	18	19	19	20	20	21	21	22	22	23	23	24	24	25	25	26	27	27	28	29	29	30	31	32	33	34	34	35	36	38	39	40	41	43	44	46	47	49
0.792	9.5M	9 mo to < 10 mo	15	15	16	16	16	17	17	18	18	18	19	19	20	20	20	21	21	22	22	23	23	24	24	25	26	26	27	27	28	29	30	30	31	32	33	34	35	36	37	38	39	40	42	43	45	46	48
0.875	10.5M	10 mo to < 11 mo	15	15	16	16	16	17	17	17	18	18	19	19	19	20	20	21	21	22	22	23	23	24	24	25	25	26	26	27	28	28	29	30	31	31	32	33	34	35	36	37	38	39	41	42	44	45	47
0.958	11.5M	11 mo to < 12 mo	15	15	16	16	16	17	17	17	18	18	18	19	19	20	20	20	21	21	22	22	23	23	24	24	25	25	26	27	27	28	29	29	30	31	32	32	33	34	35	36	38	39	40	41	43	44	46
1.042	12.5M	12 mo to < 13 mo	15	15	15	16	16	16	17	17	18	18	18	19	19	20	20	20	21	21	22	22	23	23	24	24	25	25	26	26	27	28	28	29	30	30	31	32	33	34	35	36	37	38	39	41	42	44	45
1.125	13.5M	13 mo to < 14 mo	15	15	15	16	16	16	17	17	17	18	18	19	19	19	20	20	21	21	22	22	22	23	23	24	24	25	25	26	27	27	28	29	29	30	31	32	32	33	34	35	36	38	39	40	42	43	45
1.208	14.5M	14 mo to < 15 mo	15	15	15	16	16	16	17	17	17	18	18	19	19	19	20	20	21	21	21	22	22	23	23	24	24	25	25	26	26	27	28	28	29	30	30	31	32	33	34	35	36	37	38	40	41	42	44
1.292	15.5M	15 mo to < 16 mo	15	15	15	16	16	16	17	17	17	18	18	18	19	19	20	20	20	21	21	22	22	23	23	23	24	24	25	26	26	27	27	28	29	29	30	31	32	33	33	34	35	37	38	39	40	42	44
1.375	16.5M	16 mo to < 17 mo	15	15	15	16	16	16	17	17	17	18	18	18	19	19	19	20	20	21	21	22	22	22	23	23	24	24	25	25	26	26	27	28	28	29	30	30	31	32	33	34	35	36	37	38	40	41	43
1.458	17.5M	17 mo to < 18 mo	14	15	15	15	16	16	16	17	17	18	18	18	19	19	19	20	20	21	21	21	22	22	23	23	24	24	25	25	26	26	27	27	28	29	29	30	31	32	33	34	35	36	37	38	39	41	42
1.542	18.5M	18 mo to < 19 mo	14	15	15	15	16	16	16	17	17	17	18	18	19	19	19	20	20	20	21	21	22	22	22	23	23	24	24	25	25	26	27	27	28	28	29	30	31	31	32	33	34	35	36	37	39	40	42
1.625	19.5M	19 mo to < 20 mo	14	15	15	15	16	16	16	17	17	17	18	18	18	19	19	20	20	20	21	21	21	22	22	23	23	24	24	25	25	26	26	27	27	28	29	29	30	31	32	33	34	35	36	37	38	40	41
1.708	20.5M	20 mo to < 21 mo	14	15	15	15	16	16	16	17	17	17	18	18	18	19	19	19	20	20	21	21	21	22	22	23	23	23	24	24	25	25	26	27	27	28	28	29	30	31	31	32	33	34	35	37	38	39	41
1.792	21.5M	21 mo to < 22 mo	14	15	15	15	15	16	16	16	17	17	18	18	18	19	19	19	20	20	20	21	21	22	22	22	23	23	24	24	25	25	26	26	27	28	28	29	30	30	31	32	33	34	35	36	37	39	40
1.875	22.5M	22 mo to < 23 mo	14	14	15	15	15	16	16	16	17	17	17	18	18	18	19	19	20	20	20	21	21	21	22	22	23	23	24	24	25	25	26	26	27	27	28	29	29	30	31	32	33	33	35	36	37	38	40
1.958	23.5M	23 mo to < 2 yrs	14	14	15	15	15	16	16	16	17	17	17	18	18	18	19	19	19	20	20	21	21	21	22	22	23	23	23	24	24	25	25	26	26	27	28	28	29	30	30	31	32	33	34	35	36	38	39
2.5	2.5Y	2 yrs - < 3 yrs	14	14	14	15	15	15	16	16	16	17	17	17	17	18	18	18	19	19	19	20	20	21	21	21	22	22	22	23	23	24	24	25	25	26	26	27	27	28	29	29	30	31	32	33	34	35	37
3.5	3.5Y	3 yrs - < 4 yrs	13	13	14	14	14	15	15	15	16	16	16	17	17	17	17	18	18	18	19	19	19	20	20	20	21	21	21	22	22	22	23	23	24	24	25	25	25	26	27	27	28	29	29	30	31	32	33
4.5	4.5Y	4 yrs - < 5 yrs	13	13	13	14	14	14	15	15	15	16	16	16	16	17	17	17	18	18	18	18	19	19	19	20	20	20	21	21	21	22	22	22	23	23	23	24	24	25	25	26	26	27	28	28	29	30	31
5.5	5.5Y	5 yrs - < 6 yrs	12	13	13	13	14	14	14	15	15	15	15	16	16	16	17	17	17	18	18	18	18	19	19	19	19	20	20	20	21	21	21	22	22	22	23	23	23	24	24	25	25	26	26	27	28	29	29
6.5	6.5Y	6 yrs - < 7 yrs	12	12	13	13	13	14	14	14	15	15	15	15	16	16	16	17	17	17	17	18	18	18	19	19	19	19	20	20	20	20	21	21	21	22	22	22	23	23	24	24	24	25	26	26	27	27	28
7.5	7.5Y	7 yrs - < 8 yrs	12	12	12	13	13	13	14	14	14	15	15	15	15	16	16	16	17	17	17	17	18	18	18	18	19	19	19	19	20	20	20	21	21	21	22	22	22	23	23	23	24	24	25	25	26	26	27
8.5	8.5Y	8 yrs - < 9 yrs	11	12	12	12	13	13	13	14	14	14	15	15	15	16	16	16	16	17	17	17	17	18	18	18	18	19	19	19	19	20	20	20	21	21	21	21	22	22	22	23	23	24	24	25	25	26	26
9.5	9.5Y	9 yrs - < 10 yrs	11	11	12	12	13	13	13	14	14	14	14	15	15	15	16	16	16	16	17	17	17	17	18	18	18	18	19	19	19	19	20	20	20	20	21	21	21	22	22	22	23	23	24	24	25	25	26
10.5	10.5Y	10 yrs - < 11 yrs	11	11	12	12	12	13	13	13	14	14	14	15	15	15	15	16	16	16	16	17	17	17	17	18	18	18	18	19	19	19	19	20	20	20	20	21	21	21	22	22	22	23	23	24	24	25	25
11.5	11.5Y	11 yrs - < 12 yrs	11	11	11	12	12	12	13	13	13	14	14	14	15	15	15	15	16	16	16	16	17	17	17	17	18	18	18	18	18	19	19	19	19	20	20	20	21	21	21	22	22	22	23	23	23	24	24
12.5	12.5Y	12 yrs - < 13 yrs	11	11	11	12	12	12	13	13	13	14	14	14	14	15	15	15	15	16	16	16	16	17	17	17	17	17	18	18	18	18	19	19	19	19	20	20	20	20	21	21	21	22	22	23	23	23	24
13.5	13.5Y	13 yrs - < 14 yrs	10	11	11	11	12	12	12	13	13	13	14	14	14	14	15	15	15	15	16	16	16	16	17	17	17	17	17	18	18	18	18	19	19	19	19	20	20	20	20	21	21	21	22	22	23	23	23
14.5	14.5Y	14 yrs - < 15 yrs	10	11	11	11	12	12	12	13	13	13	14	14	14	14	15	15	15	15	16	16	16	16	16	17	17	17	17	17	18	18	18	18	19	19	19	19	20	20	20	20	21	21	21	22	22	23	23
15.5	15.5Y	15 yrs - < 16 yrs	10	11	11	11	12	12	12	13	13	13	13	14	14	14	15	15	15	15	15	16	16	16	16	17	17	17	17	17	18	18	18	18	18	19	19	19	19	20	20	20	21	21	21	22	22	22	23
16.5	16.5Y	16 yrs - < 17 yrs	10	11	11	11	12	12	12	13	13	13	13	14	14	14	14	15	15	15	15	16	16	16	16	16	17	17	17	17	18	18	18	18	18	19	19	19	19	20	20	20	20	21	21	21	22	22	23
17.5	17.5Y	17 yrs - < 18 yrs	10	11	11	11	12	12	12	13	13	13	13	14	14	14	14	15	15	15	15	16	16	16	16	16	17	17	17	17	17	18	18	18	18	19	19	19	19	20	20	20	20	21	21	21	22	22	22
[truncated: 14 more columns]
